# Supplementary material for: Transcytosable Peptide-Paclitaxel Prodrug Nanoparticle for Targeted Treatment of Triple-Negative Breast Cancer
Source: Int J Mol Sci. 2023 Feb 28;24(5):4646. doi: 10.3390/ijms24054646 (PMC10003159; doi:10.3390/ijms24054646)
Supplement: Supplementary file 1 [file ijms-24-04646-s001.zip]

Archive with 1 entries (1 files):
- ijms-2182495-supplementary.pdf
